# Supplementary material for: Micronutrients Affect Expression of Induced Resistance Genes in Hydroponically Grown Watermelon against Fusarium oxysporum f. sp. niveum and Meloidogyne incognita
Source: Pathogens. 2022 Sep 30;11(10):1136. doi: 10.3390/pathogens11101136 (PMC9608861; doi:10.3390/pathogens11101136)
Supplement: Supplementary file 1 [file pathogens-11-01136-s001.zip]

Archive with 1 entries (1 files):
- pathogens-1891427-supplementary.pdf
